# Supplementary material for: Effectiveness of a Motivational Interviewing-Based Intervention in Decreasing Risky Alcohol Use in Primary Care Patients in Spain: A Controlled Clinical Trial
Source: Healthcare (Basel). 2024 Oct 2;12(19):1970. doi: 10.3390/healthcare12191970 (PMC11477329; doi:10.3390/healthcare12191970)
Supplement: Supplementary file 1 [file healthcare-12-01970-s001.zip]

Archive with 1 entries (1 files):
- healthcare-3188277-supplementary.pdf
